# Supplementary material for: Artificial Intelligence in Imaging for Personalized Management of Coronary Artery Disease
Source: J Clin Med. 2025 Jan 13;14(2):462. doi: 10.3390/jcm14020462 (PMC11765647; doi:10.3390/jcm14020462)
Supplement: Supplementary file 1 [file jcm-14-00462-s001.zip]

Archive with 1 entries (1 files):
- jcm-3361817-supplementary.pdf
